# Supplementary material for: DDX3Y is likely the key spermatogenic factor in the AZFa region that contributes to human non-obstructive azoospermia
Source: Commun Biol. 2023 Mar 31;6:350. doi: 10.1038/s42003-023-04714-4 (PMC10063662; doi:10.1038/s42003-023-04714-4)
Supplement: Supplementary file 4 — Supplementary Data 1 [file 42003_2023_4714_MOESM4_ESM.xlsx]

## Sheet: DDX3Y-Genetic Evidence 
Supplementary Data 1: Gene Disease Curation
	Gene:		DDX3Y
	Disease:		male infertility
	Mode of inheritance:		Y-chromosomal
		Evidence Type	Case Information Type (Suggested starting Score)		Suggested upgrades		Scoring Range	Points given	Max Score	PMID/Comments
			(Suggested Starting Score)		Functional Data	De Novo
	Case-Level Data	Variant Evidence	Predicted or proven null variant (1.5 points)		0.5 points	0.5 points	0 - 3 points (per variant)	6.5	12 points	Four hemizygous LoF variants presented in this study, of which one is proven to be de novo
			Other variant type (0.1 points)		0.4 points	0.4 points	0 - 1.5 points (per variant)	0
		Segregation Evidence	Evidence of segregation on one or more families		Sequencing method		0 - 3 points	0	3 points
				Total LOD Score	Candidate Gene Sequencing	Exome/Genome or all genes sequenced in linkage region
				2-2.99	0.5 points	1.0 point
				3-4.99	1.0 point	2 points
				≥ 5	1.5 points	3 points
	Case-Control Data	Case-Control Study Type	Case-Control Quality Criteria		Suggested Points/Study			Points given	Max Score
		Single Variant Analysis	• Variant Detection Methodology		0-6 points			0	12 points
			• Power
		Aggregate Variant Analysis	• Bias and Confounding Factors		0-6 points			0
			• Statistical significance
					Total Points for Genetic Evidence			6.5	12 points

## Sheet: DDX3Y-Experimental Evidence
	Evidence Category	Evidence Type		Suggested Points		Points given	Max Score	PMID/Comments
				Default	Range
	Function	Biochemical Funktion		0.5	0-2		2 Points
		Protein Interaction		0.5	0-2
		Expression		0.5	0-2	1		Rauschendorf et al. (PMID: 25208899)
	Functional Alteration	Patient cells		1	0-2		2 Points
		Non-patient cells		0.5	0-1
	Models	Non-human model organism		2	0-4	1	4 Points	Kotov et al. (PMID: 28190795)
		Cell culture model		1	0-2
	Rescue	Rescue in human		2	0-4
		Rescue in non-human model organism		2	0-4
		Rescue in cell culture model		1	0-2
		Rescue in patients cells		1	0-2	2		Ramathal et al. (PMID: 26456624)
	Total Points for Experimental Evidence					4	6 Points

## Sheet: DDX3Y-GeneDisease Pair
	Gene/Disease Pair
	Assertion criteria	Genetic Evidence (0-12 points	Experimental Evidence (0-6 points)	Total Points (0-18)	Replication Over Time (Y/N)
	Description	Case-level, family segregation, or case-control data that support the gene-disease association	Gene-level experimental evidence that support the gene-disease association	Sum of Genetic & Experimental Evidence	≥ 2 pubs w/convincing evidence over time (≥3 yrs.)
	Assigned Points	6.5	4	10.5
	CALCULATED CLASSIFICATION		LIMITED	0.1-6
			MODERATE	7-11
			STRONG	12-18
			DEFINITIVE	12-18 & Replicated Over Time
	Valid contradictory evidence (Y/N)	List PMIDs and describe evidence:
	CURATOR CLASSIFICATION		MODERATE
	FINAL CLASSIFICATION		MODERATE
